# Supplementary material for: Comparative Metabolomics Reveals Family–Genus-Specific Chemical Signatures and Potential Recognition Mechanisms in Cynomorium songaricum–Host Interactions
Source: Molecules. 2026 Jan 30;31(3):491. doi: 10.3390/molecules31030491 (PMC12898630; doi:10.3390/molecules31030491)
Supplement: Supplementary file 1 [file molecules-31-00491-s001.zip]

Archive with 2 entries (2 files):
- Figure S1 shows the total ion-current chromatogram of the samples.pdf
- Table S1 lists the volatile components of the sample roots.xlsx
