# Supplementary material for: Comparative Metabolomics Reveals Family–Genus-Specific Chemical Signatures and Potential Recognition Mechanisms in Cynomorium songaricum–Host Interactions
Source: Molecules. 2026 Jan 30;31(3):491. doi: 10.3390/molecules31030491 (PMC12898630; doi:10.3390/molecules31030491)
Supplement: Supplementary file 1 [file molecules-31-00491-s001.zip › Table S1 lists the volatile components of the sample roots.xlsx]

## Sheet: Sheet1
Table S1: Volatile components of sample root systems
No.	compounds	Relative content（%）
		NR	NS	NT	PM	ZX
1	(Z)-(Z)-Hex-3-en-1-yl 2-methylbut-2-enoate	0	0	0	0	0.753068
2	1,4-Benzenedicarboxylic acid, bis(2-methylpropyl) ester	0	0	0	6.61883	0
3	2,6-Dimethyl-1-octene	0	0	0	1.16214	0
4	1-Tetradecanol	0	1.50019	0	0	0
5	5-Methyl-1H-1,2,4-triazol-3-amine	0	0	0	0	0.48616
6	7-Amino-1-methyl-1H-benzotriazole	0	0	0	0	0.211704
7	1,1,3-Trimethyl-2,3-dihydro-1H-indene	0	0	0.34903	0	0.732762
8	4,7-Dimethyl-2,3-dihydro-1H-indene	0	0	0	0	0.322871
9	2,2-Dimethyl-2,3-dihydro-1H-indene	0	0	0.339895	0.542577	0
10	2,3-Dimethyldodecane	0	0	0	1.15001	0
11	2,4,6-Tris(1,1-dimethylethyl)-4-methylcyclohexa-2,5-dien-1-one	0	0	0.376291	0	0
12	(E,E)-2,4-Decadienal	0.982296	0	2.07691	0	0.213133
13	2,6,10-Trimethyltridecane	1.36813	2.60856	1.42809	2.16797	2.87556
14	2,6-Dimethyl-2-octene	0.791428	0.280188	0	0	0
15	2,5-Dimethyl-2-undecene	0.901113	1.33173	0	0	0
16	3,5-Dimethyldodecane	0	0	2.00324	0	1.07035
17	4,4-Dimethyl octane	0	0	0	0	9.54221
18	5,5-Dibutylnonane	0	0	0.891154	0.479025	1.6692
19	5-Ethyldecane	0	0.995597	0	1.56968	0
20	(1,3-Dimethylbutyl)benzene	0	0	0	0	0.287908
21	(1-Methylbutyl)benzene	0	0	0	0	0.160723
22	(1-Methylpentyl)benzene	0	0	0	0	0.222367
23	1,2,3,5-Tetramethylbenzene	0	0	0	0.451986	0.399603
24	1,2,4-Triethylbenzene	0	0	0	0	0.366487
25	1,2,4-Trimethylbenzene	0	0	0.390804	0	0.161977
26	1,3-Diethyl-5-methylbenzene	0	0	0	0	0.259741
27	1,4-Diethylbenzene	0	0	0	0	0.284366
28	1-Ethyl-2,4-dimethylbenzene	0	0	0	0	0.203371
29	1-Methyl-4-(1-methyl-2-propenyl)benzene	0	0	0	0	0.20822
30	1-Methyl-4-(1-methylpropyl)benzene	0	0	0	0	0.147846
31	1-Ethyl-2,4-dimethylbenzene	0	0	0	0	0.147912
32	1,2-Dimethyl-4-vinylbenzene	0	0	0	0.449211	0.402087
33	Pentamethylbenzene	0	0	0	0	0.378226
34	Cubenene	0	0	0	0.607022	0
35	Cyclohexane, (1-methylpropyl)-	0	0	0	0	0.171491
36	Butylcyclohexane	0	0	0.446085	0.530445	0
37	Hexylcyclohexane	0.742906	0.0729369	0.79202	0.725436	0.878151
38	Octylcyclohexane	0	0	0.829766	0	1.37976
39	2-Ethyl-1,1-dimethylcyclopentane	0	0	0.618844	0	0
40	Nonylcyclopentane	0	0	0.854913	0	0
41	1-Pentyl-2-propylcyclopropane	0	0	0	0	0.556358
42	D-Limonene	1.39262	0	1.2644	1.10367	0
43	Decahydro-1,1,4a,5,6-pentamethylnaphthalene	0	0	0	0	0.36551
44	Decane	6.20447	0	9.03281	0	0
45	2,3,5-Trimethyldecane	0	0	0.952667	0	0
46	2,3,6-Trimethyldecane	0	13.8386	0	0	0
47	2-Methyldecane	1.80729	0	2.27274	0	0
48	3,8-Dimethyldecane	0.683009	1.04103	0	0.906362	0.130346
49	4-Methyldecane	0.700742	0.0279785	0.735062	0	0
50	Dodecane	4.6182	6.71714	5.31155	6.36403	5.49702
51	1-Iodododecane	1.93289	0	0	0	0
52	2,5-Dimethyldodecane	0.57802	0	0	0	0
53	2,6,10-Trimethyldodecane	0.984708	1.75216	1.04279	1.50007	1.90555
54	2,7,10-Trimethyldodecane	0	0	0.518872	0	0
55	2-Methyldodecane	0	0	0	0	0.915373
56	3-Methyldodecane	0	0	0.863153	0	1.29627
57	4-Methyldodecane	0	0	0.38435	0.479342	0.532914
58	5-Methyldodecane	0	0	0	0	0.450449
59	6-Methyldodecane	0	0	0.459926	0	0
60	FENAZAQUIN	0	0	0	0.607484	0
61	2-Pentylfuran	3.54751	1.79378	4.50785	0	1.26793
62	Heptadecane	8.47159	1.48122	7.62207	10.5968	0
63	7-Methylheptadecane	0	1.18697	0	0	0
64	4-Ethylheptane	0	0	1.53069	0	0
65	Heptylcyclohexane	0	0	0	0	1.20664
66	Hexadecane	5.77251	11.8821	6.58283	8.73814	10.9844
67	2,6,11,15-Tetramethylhexadecane	0	0	0.766262	1.00768	1.42558
68	2-Methylhexadecane	0	0	0.767358	0	0
69	2,2,5-Trimethylhexane	0	0	0	0	0.111492
70	3,3-Dimethylhexane	0	0	0	0.455268	0
71	Hexanoic acid, ethyl ester	0	1.10676	0.654716	0.597942	0.337881
72	1,2,3,4-Tetrahydronaphthalene	0	0	0	0	0.321658
73	1-Methyl-1,2,3,4-tetrahydronaphthalene	0	0	0	0	0.201377
74	2,6-Dimethyl-1,2,3,4-tetrahydronaphthalene	0.626401	0.919003	0.529247	0	1.12211
75	5-Methyl-1,2,3,4-tetrahydronaphthalene	0	0	0	0.914027	1.04472
76	6-Methyl-1,2,3,4-tetrahydronaphthalene	0.662083	0	0.567844	0	0
77	Decahydronaphthalene	0	0	0	0	0.121473
78	Nonanal	0	0	0.921917	0	0
79	2,5-Dimethylnonane	1.35987	0.308252	1.7	1.59833	0.469434
80	2-Methylnonane	1.64323	0.237594	0	1.6076	0
81	4,5-Dimethylnonane	0	0	0.341545	0	0
82	4-Methylnonane	1.32963	0.273969	0	0	0
83	4-Methyl-5-propylnonane	1.59355	0	2.02419	1.80979	0
84	5-(2-Methylpropyl)nonane	0	0	0	0	0.233246
85	5-Butylnonane	1.81826	0	2.38782	2.14874	0.580033
86	5-Methyl-5-propylnonane	0	0	0.447527	0	0
87	Octadecane	6.90558	0.913214	0	11.0086	0
88	3,5-Dimethyloctane	0	1.63139	0	0	1.1622
89	3,6-Dimethyloctane	1.87454	0.290941	2.55239	0	0
90	Pentadecane	6.08013	11.1585	6.39951	8.36245	10.0008
91	2-Methylpentadecane	1.11374	0	0	0	0
92	3-Methylpentadecane	0.637871	0	0	0.794059	1.04835
93	Methyl (2,6-di-tert-butyl-4-methylphenyl) carbamate	7.48538	1.16759	0	0	0
94	(Z)-2-(3-Hydroxy-3-methylbut-1-en-1-yl)phenol	0	0	0	0	0.421877
95	Tetradecane	6.19475	11.3682	6.7539	8.81685	9.75151
96	2-Methyltetradecane	0.768865	1.22512	0	0	0
97	3-Methyltetradecane	0.792028	0.962297	0.745558	1.01428	1.0146
98	Tridecane	5.34572	9.28416	5.98302	7.743	8.04156
99	2-Methyltridecane	0.804265	1.4237	0	0	0
100	3-Methyltridecane	0.738975	0	0	0	0
101	4-Methyltridecane	0	0	0	0.550362	0.672635
102	Undecane	6.99314	6.8405	9.25103	0	5.42518
103	2,6-Dimethylundecane	0	1.57807	0	0	0
104	2-Methylundecane	0.860586	0	0	0	0
105	3,4-Dimethylundecane	0	1.02011	0.902335	1.17285	0.930368
106	3,6-Dimethylundecane	1.09602	0	1.17928	0	1.58723
107	3,9-Dimethylundecane	0	0	0	0	1.35855
108	3-Ethylundecane	0	0	0.620754	0	0
109	3-Methylundecane	0.614934	0	0.679082	0	0.689905
110	4,6-Dimethylundecane	0	0	0	0	0.513276
111	4-Ethylundecane	0	0	0	0.811619	0
112	5,6-Dimethylundecane	0	0	0	1.3735	0
113	6,6-Dimethylundecane	1.18103	1.78045	1.12698	0.876119	1.76879
114	n-Nonylcyclohexane	0	0	0.416399	0	0
115	p-Cymene	0	0	0.465044	0.586699	0.397775
116	trans-4a-Methyl-decahydronaphthalene	0	0	0	0	0.200423
